# Supplementary material for: Genome integrity sensing by the broad-spectrum Hachiman antiphage defense complex
Source: Cell. Author manuscript; Available in PMC 2025 Jul 21. (PMC12278908; doi:10.1016/j.cell.2024.09.020)
Supplement: Table S3 [file NIHMS2091420-supplement-Table_S3.xlsx]

## Sheet: Sheet1
Table S3. ATPase assay oligonucleotide substrates, related to Figure 3.
Number	Substrate Description in Figure 3A	Sequence (5' to 3', r prefix represents RNA)	Sequence length (nt)	Source	Identifier
1	polyT ssDNA	TTTTTTTTTTTTTTTTTTTTTTTTTTTTTTTTTTTTTTTT	40	This paper	N/A
2	mixed ssDNA	TCGTCACCAGTACAAACTACAACGCCTGTAGCATTCCACA	40	This paper	N/A
3	5' overhang DNA	TCGTCACCAGTACAAAC	17	This paper	N/A
		TTTTTTTTTTTTTTTTGTTTGTACTGGTGACGA	33	This paper	N/A
4	3' overhang DNA	TCGTCACCAGTACAAAC	17	This paper	N/A
		GTTTGTACTGGTGACGATTTTTTTTTTTTTTTT	33	This paper	N/A
5	complete duplex DNA	TCGTCACCAGTACAAAC	17	This paper	N/A
		GTTTGTACTGGTGACGA	17	This paper	N/A
6	polyA ssRNA	rArArArArArArArArArArArArArArArArArArArArArArArArArArArArArArArArArArArArArArArA	40	This paper	N/A
7	mixed ssRNA	rUrCrGrUrCrArCrCrArGrUrArCrArArArCrUrArCrArArCrGrCrCrUrGrUrArGrCrArUrUrCrCrArCrA	40	This paper	N/A
8	5' overhang RNA	rUrCrGrUrCrArCrCrArGrUrArCrArArArC	17	This paper	N/A
		rUrUrUrUrUrUrUrUrUrUrUrUrUrUrUrUrGrUrUrUrGrUrArCrUrGrGrUrGrArCrGrA	33	This paper	N/A
9	3' overhang RNA	rUrCrGrUrCrArCrCrArGrUrArCrArArArC	17	This paper	N/A
		rGrUrUrUrGrUrArCrUrGrGrUrGrArCrGrArUrUrUrUrUrUrUrUrUrUrUrUrUrUrUrU	33	This paper	N/A
10	dsRNA	rUrCrGrUrCrArCrCrArGrUrArCrArArArC	17	This paper	N/A
		rGrUrUrUrGrUrArCrUrGrGrUrGrArCrGrA	17	This paper	N/A
11	RNA/DNA hybrid w/ 3' DNA overhang	GTTTGTACTGGTGACGATTTTTTTTTTTTTTTT	33	This paper	N/A
		rUrCrGrUrCrArCrCrArGrUrArCrArArArC	17	This paper	N/A
12	DNA/RNA hybrid w/ 3' RNA overhang	TCGTCACCAGTACAAAC	17	This paper	N/A
		rGrUrUrUrGrUrArCrUrGrGrUrGrArCrGrArUrUrUrUrUrUrUrUrUrUrUrUrUrUrUrU	33	This paper	N/A
13	blunt dsDNA/RNA hybrid	TCGTCACCAGTACAAAC	17	This paper	N/A
		rGrUrUrUrGrUrArCrUrGrGrUrGrArCrGrA	17	This paper	N/A
