# Supplementary material for: Genome integrity sensing by the broad-spectrum Hachiman antiphage defense complex
Source: Cell. Author manuscript; Available in PMC 2025 Jul 21. (PMC12278908; doi:10.1016/j.cell.2024.09.020)
Supplement: Table S4 [file NIHMS2091420-supplement-Table_S4.xlsx]

## Sheet: Sheet1
Table S4. Unwinding assay oligonucleotide substrates, related to Figure 3.
Number	Substrate Description	Sequence (5' to 3', * represents 6-FAM)	sequence length (nt)	source	identifier
1	15bp duplex, with 15nt 3' overhang	*ATATCGTAGGTATGGTGGAGGCCGGTAGGT	30	This paper	N/A
		CCATACCTACGATAT	15	This paper	N/A
2	25bp duplex, with 15nt 3' overhang	*ATATCGTAGGTATGGTGGAGGCCGGTAGGTAATTCTAGCC	40	This paper	N/A
		CCGGCCTCCACCATACCTACGATAT	25	This paper	N/A
3	50bp duplex, with 15nt 3' overhang	*ATATCGTAGGTATGGTGGAGGCCGGTAGGTAATTCTAGCCCAGCTCCATGCGAGCACTACCAATC	65	This paper	N/A
		CATGGAGCTGGGCTAGAATTACCTACCGGCCTCCACCATACCTACGATAT	50	This paper	N/A
4	15bp duplex, with 5nt 3' overhang	*ATATCGTAGGTATGGTGGAG	20	This paper	N/A
		CCATACCTACGATAT	15	This paper	N/A
5	15bp duplex, with 35nt 3' overhang	*ATATCGTAGGTATGGTGGAGGCCGGTAGGTAATTCTAGCCCAGCTCGATG	50	This paper	N/A
		CCATACCTACGATAT	15	This paper	N/A
6	15bp duplex, blunt-ended	*ATATCGTAGGTATGG	15	This paper	N/A
		CCATACCTACGATAT	15	This paper	N/A
7	15bp duplex, with 15nt 5' overhang	*ATATCGTAGGTATGGTGGAGGCCGGTAGGT	30	This paper	N/A
		ACCTACCGGCCTCCA	15	This paper	N/A
8	15bp duplex, with 15nt fork	*ATATCGTAGGTATGGATCATTGGCGGATGA	30	This paper	N/A
		GGTCATTAGTCCTCGCCATACCTACGATAT	30	This paper	N/A
