# Supplementary material for: Genome integrity sensing by the broad-spectrum Hachiman antiphage defense complex
Source: Cell. Author manuscript; Available in PMC 2025 Jul 21. (PMC12278908; doi:10.1016/j.cell.2024.09.020)
Supplement: Table S1 [file NIHMS2091420-supplement-Table_S1.xlsx]

## Sheet: Sheet1
	Table S1. Cryo-EM data collection, refinement and validation statistics, related to Figures 2, 4 and 7
		E. coli ECOR31 apo HamAB (EMD-43613, PDB 8VX9)	E. coli ECOR31 HamB-DNA (conformation 1) (EMD-43615, PDB 8VXA)	E. coli ECOR31 HamB-DNA (conformation 2) (EMD-43616, PDB 8VXC)	E. coli ECOR31 HamA(E138A,K140A)B-plasmid DNA (EMD-43643, PDB 8VXY)
	Data collection and processing
	Voltage (kV)	300	200		300
	Electron exposure (e-/Å-2)	50	50		50
	Defocus range (μm)	-0.8 to -1.8	-0.8 to -1.8		-0.8 to -1.8
	Pixel size (Å)	1.05	1.12		1.05
	Symmetry imposed	C1	C1		C1
	Initial particle images (no.)	5538550	18254957		16398369
	Final particle images (no.)	309630	239111	249313	29904
	Map Resolution (Å)	2.65	2.79	2.93	3.19
	FSC threshold	0.143	0.143	0.143	0.143
	Map resolution range (Å)	2.3-5.7	2.5-4.8	2.6-7.6	2.9-7.0
	Refinement
	Initial model used	AF2 model	AF2 model	8VXA (this work)	8VX9 (this work)
	Model resolution (Å)	3.08	3.18	3.23	3.87
	FSC threshold	0.5	0.5	0.5	0.5
	Map-sharpening B-factor (Å2)	-85.9	-92.5	-93.9	-60.9
	Model composition
	Non-hydrogen atoms	11244	9431	9391	12324
	Protein residues	1433	1139	1139	1406
	Nucleotide residues	0	24	22	62
	Ligands	0	0	0	1
	B-factor (Å2)
	Proteins	50.88	53.27	51.88	111.72
	Nucleic acid	-	83.34	91.38	314.69
	Ligands	-	-	-	89.85
	R.M.S. deviations
	Bond lengths (Å)	0.27	0.003	0.003	0.003
	Bond angles (°)	0.52	0.53	0.506	0.571
	Validation
	MolProbity score	1.87	1.73	1.68	1.99
	Clashscore	11.85	10.67	9.14	14.11
	Poor rotamers (%)	0.08	0	0	0
	Ramachandran plot
	Favored (%)	95.94	96.92	96.83	95.21
	Allowed (%)	4.06	3.08	3.17	4.79
	Disallowed (%)	0	0	0	0
