# Supplementary material for: Genome integrity sensing by the broad-spectrum Hachiman antiphage defense complex
Source: Cell. Author manuscript; Available in PMC 2025 Jul 21. (PMC12278908; doi:10.1016/j.cell.2024.09.020)
Supplement: Table S2 [file NIHMS2091420-supplement-Table_S2.xlsx]

## Sheet: Sheet1
Table S2. Plasmids used in this study, related to Figures 1-3 and 5-7.
Plasmid Number	Description	Origin	Resistance	Source	Identifier
pBA635_ddCasRX_RFP_CDS_1	Catalytically deactivated RfxCas13d under pTet control (using RFP-targeting guide)	p15a	Cm	88	N/A
pBA1368_pTet-ECOR04_Hachiman	Hachiman from ECOR04 under pTet control.	p15a	Cm	This paper	Addgene 223362
pBA1369_pTet-ECOR28_Hachiman	Hachiman from ECOR28 under pTet control.	p15a	Cm	This paper	Addgene 223363
pBA1370_pTet-ECOR31_Hachiman	Hachiman from ECOR31 under pTet control.	p15a	Cm	This paper	Addgene 223364
pBA1444_ECOR31HamA_purification	MBP-His-tagged ECOR31 HamA for protein purification.	ColE1	Carb	This paper	Addgene 223369
pBA1445_ECOR31HamB_purification	MBP-His-tagged ECOR31 HamB for protein purification. Addgene.	ColE1	Carb	This paper	Addgene 223370
pBA1464_pTet-ECOR31Ham_DELhamA_Mut	Hachiman from ECOR31 under pTet control with HamA deleted (and HamB native RBS intact). Addgene ID: 223365.	p15a	Cm	This paper	Addgene 223365
pBA1465_pTet-ECOR31Ham_DELhamB_Mut	Hachiman from ECOR31 under pTet control with HamB deleted.	p15a	Cm	This paper	Addgene 223366
pBA1467_pTet-ECOR31Ham_hamB_walkerB_Mut	Hachiman from ECOR31 under pTet control with HamB mutated (D431A).	p15a	Cm	This paper	Addgene 223367
pBA1468_pTet-ECOR31Ham_hamA_D119A_Mut	Hachiman from ECOR31 under pTet control with HamA mutated (D119A).	p15a	Cm	This paper	N/A
pBA1469_pTet-ECOR31Ham_hamA_E138A_K140A_Mut	Hachiman from ECOR31 under pTet control with HamA mutated (E138AK140A).	p15a	Cm	This paper	Addgene 223368
pBA1801_pTet_vector_control_v1	pTet vector control (no CDS under pTet).	p15a	Cm	This paper	N/A
pBA1558_pJEX-HamB_ECOR31	HamB from ECOR31 on a low copy plasmid under pJEX control.	SC101	Kan	This paper	N/A
pBA1580_ECOR31HamAB_CoPurification	MBP-His-tagged ECOR31 HamA operonic with HamB for protein purification.	ColE1	Carb	This paper	Addgene 223371
pBA1583_ECOR31HamA(E138AK140A)B_CoPurification	MBP-His-tagged ECOR31 mutant HamA (E138AK140A) operonic with HamB for protein purification.	ColE1	Carb	This paper	Addgene 223372.
pBA1606_pTet-ECOR31HamAB_Mut_HamA∆dza 166-195	Hachiman from ECOR31 under pTet control with HamA mutated (∆166-195).	p15a	Cm	This paper	N/A
pBA1607_pTet-ECOR31HamAB_Mut_HamA_mut3 RXXK_AXXA (104, 108)	Hachiman from ECOR31 under pTet control with HamA mutated (R104A, K108A).	p15a	Cm	This paper	N/A
pBA1608_pTet-ECOR31HamAB_Mut_HamB_pza_mut1 R21A	Hachiman from ECOR31 under pTet control with HamB mutated (R21A).	p15a	Cm	This paper	N/A
pBA1609_pTet-ECOR31HamAB_Mut_HamB_pza_mut2 R68A	Hachiman from ECOR31 under pTet control with HamB mutated (R68A).	p15a	Cm	This paper	N/A
pBA1610_pTet-ECOR31HamAB_Mut_HamB_dza_mut1 D200A	Hachiman from ECOR31 under pTet control with HamB mutated (R200A).	p15a	Cm	This paper	N/A
pBA1611_pTet-ECOR31HamAB_Mut_HamB_dza_mut2 D203A	Hachiman from ECOR31 under pTet control with HamB mutated (R203A).	p15a	Cm	This paper	N/A
pBA1613_pTet-ECOR31HamAB_Mut_HamB_dza_mut3 truncation 194-205	Hachiman from ECOR31 under pTet control with HamB mutated (∆194-205).	p15a	Cm	This paper	N/A
pBA1742_pTet__ECOR31_HamAB__HamB_T407A	Hachiman from ECOR31 under pTet control with HamB mutated (T407A).	p15a	Cm	This paper	N/A
pBA1747_pJEX__ECOR31_HamAB_Native	Hachiman from ECOR31 with 300bp upstream and 150bp downstream from the native locus on a low copy plasmid.	SC101	Kan	This paper	N/A
